# Supplementary material for: Recent Perspective of Lactobacillus in Reducing Oxidative Stress to Prevent Disease
Source: Antioxidants (Basel). 2023 Mar 21;12(3):769. doi: 10.3390/antiox12030769 (PMC10044891; doi:10.3390/antiox12030769)
Supplement: Supplementary file 1 [file antioxidants-12-00769-s001.zip]

Archive with 1 entries (1 files):
- antioxidants-2255392-supplementary.pdf
